# Supplementary material for: Serum Neuron-Specific Enolase as a Prognostic Biomarker in Pediatric Convulsive Status Epilepticus: A Single-Center Retrospective Cohort Study
Source: Children (Basel). 2026 Jun 15;13(6):820. doi: 10.3390/children13060820 (PMC13297551; doi:10.3390/children13060820)
Supplement: Supplementary file 1 [file children-13-00820-s001.zip]

Archive with 1 entries (1 files):
- children-4307917-supplementary.pdf
